# Supplementary material for: Longitudinal Association of Maternal Pre-Pregnancy BMI and Third-Trimester Glycemia with Early Life Growth of Offspring: A Prospective Study among GDM-Negative Pregnant Women
Source: Nutrients. 2021 Nov 7;13(11):3971. doi: 10.3390/nu13113971 (PMC8619788; doi:10.3390/nu13113971)
Supplement: Supplementary file 1 [file nutrients-13-03971-s001.zip]

Archive with 1 entries (1 files):
- nutrients-1395199-supplementary.pdf
